# Supplementary material for: Investigating the growing trend of non-drinking among young people; analysis of repeated cross-sectional surveys in England 2005–2015
Source: BMC Public Health. 2018 Oct 10;18:1090. doi: 10.1186/s12889-018-5995-3 (PMC6178254; doi:10.1186/s12889-018-5995-3)
Supplement: Supplementary file 1 — Data presented from the Health Survey for England 2005–2015. Supplementary tables include confidence Intervals for Tables S1-S3 and Multivariable logistic regression on the odds of being a non-drinker versus drinker (Table S4) (XLSX 21 kb) [file 12889_2018_5995_MOESM1_ESM.xlsx]

## Sheet: Table S1 
Table S1: Confidence intervals for Table 1, HSE2005-15
	2005	2006	2007	2008	2009	2010	2011	2012	2013	2014	2015
Types of Non-drinker
All non-drinkers	(15.5-21.5)	(20.2-26.6)	(14.8-22.0)	(19.7-25.6)	(19.1-28.6)	(22.1-29.8)	(19.8-27.3)	(23.2-31.2)	(24.1-32.3)	(26.4-35.3)	(24.9-33.1)
Lifetime abstainers	(7.1-11.5)	(11.6-17.6)	(7.5-13.0)	(9.6-14.1)	(9.6-17.9)	(10.8-16.9)	(11.2-17.2)	(13.1-20.3)	(14.7-21.9)	(15.5-23.3)	(13.2-21.1)
Ex-drinkers	(1.0-2.8)	(1.0-2.5)	(0.7-2.3)	(1.3-2.6)	(1.0-3.3)	(1.3-3.8)	(1.2-3.0)	(1.0-3.0)	(1.2-3.2)	(1.0-3.0)	(1.3-3.5)
Occasional	(5.8-9.6)	(5.8-8.9)	(4.8-9.0)	(6.7-9.8)	(6.4-11.4)	(7.6-12.1)	(5.8-9.7)	(6.8-11.1)	(5.9-10.0)	(7.1-11.7)	(7.4-12.2)
Not drinking in the last week
No drink last week	(31.8-39.1)	(38.0-45.1)	(34.1-43.2)	(39.6-46.6)	(36.5-48.0)	(43.2-52.9)	(40.3-48.9)	(43.4-52.2)	(43.5-53.0)	(47.9-56.6)	(45.3-54.5)
No drink last week (among drinkers only)	(18.9-25.5)	(22.3-28.5)	(22.8-31.9)	(24.5-30.9)	(21.2-32.1)	(26.5-35.7)	(25.1-32.7)	(25.7-34.2)	(25.7-34.7)	(29.4-38.4)	(28.1-37.4)
Drinking on heaviest drinking day
Moderate	(19.2-24.8)	(13.8-18.0)	(15.7-22.4)	(14.8-18.7)	(13.8-21.0)	(11.7-17.7)	(15.1-21.4)	(15.2-21.2)	(15.6-21.9)	(14.5-20.3)	(19.2-26.1)
Above limit	(38.7-46.9)	(39.4-46.1)	(38.0-47.3)	(36.6-44.1)	(35.3-46.4)	(33.1-42.3)	(33.4-41.6)	(30.0-38.7)	(28.9-37.8)	(26.8-34.5)	(24.0-31.6)
Binge	(23.2-31.1)	(26.3-32.4)	(29.3-37.9)	(26.1-32.8)	(26.8-37.6)	(20.3-28.7)	(21.5-29.3)	(19.3-27.3)	(17.9-26.2)	(15.5-22.1)	(15.4-21.7)

## Sheet: Table S2
Table S2: Confidence intervals for Table 2, HSE2005-15
	2005	2006	2007	2008	2009	2010	2011	2012	2013	2014	2015
All non-drinkers	(15.5-21.5)	(20.2-26.6)	(14.8-22.0)	(19.7-25.6)	(19.1-28.6)	(22.1-29.8)	(19.8-27.3)	(23.2-31.2)	(24.1-32.3)	(26.4-35.3)	(24.9-33.1)
Age group
16-17	(22.3-35.3)	(26.3-36.9)	(19.9-34.1)	(32.4-43.0)	(31.8-52.2)	(25.8-40.7)	(30.4-45.2)	(36.2-52.8)	(37.3-51.9)	(43.0-57.1)	(39.4-56.0)
18-24	(12.0-18.0)	(17.1-24.4)	(12.2-19.7)	(14.8-20.5)	(13.8-23.7)	(19.5-28.0)	(16.0-24.0)	(18.7-26.9)	(18.6-27.3)	(20.7-30.4)	(20.0-28.5)
Sex
Men	(12.7-21.0)	(20.1-28.2)	(10.0-18.7)	(17.5-25.8)	(14.5-26.4)	(20.1-30.9)	(15.3-25.1)	(21.3-30.9)	(21.5-33.4)	(23.9-35.4)	(19.4-30.6)
Women	(16.4-24.8)	(19.1-26.4)	(18.1-27.9)	(20.7-27.1)	(21.3-34.8)	(22.6-31.0)	(22.7-31.7)	(22.7-34.4)	(24.6-33.6)	(26.5-38.1)	(28.2-38.7)
Ethnic minority
White	(11.6-17.0)	(11.1-15.2)	(8.2-14.0)	(13.1-17.8)	(11.9-19.3)	(15.3-21.7)	(13.9-20.5)	(15.3-22.2)	(14.2-21.3)	(18.9-27.0)	(17.2-24.0)
Non-white	(41.9-66.0)	(64.1-78.9)	(37.8-61.1)	(51.6-65.8)	(54.0-80.3)	(50.3-70.0)	(45.3-67.7)	(50.3-73.6)	(56.2-76.2)	(54.3-75.4)	(54.9-79.1)
Region
North	(14.5-22.8)	(17.7-26.5)	(12.9-23.2)	(14.7-22.0)	(18.9-32.1)	(19.8-29.4)	(15.6-25.6)	(18.4-27.6)	(22.4-34.6)	(27.4-40.3)	(25.6-38.0)
South	(14.4-23.0)	(20.4-29.5)	(14.2-24.4)	(23.1-32.0)	(16.1-29.8)	(21.6-33.5)	(21.6-32.6)	(25.0-37.4)	(22.7-33.7)	(22.9-34.7)	(21.4-32.2)
Urban/Rural locality
Urban	(15.6-22.4)	(21.6-29.0)	(16.1-24.5)	(20.7-27.3)	(20.9-32.1)	(22.4-31.0)	(19.6-27.9)	(24.9-34.1)	(25.1-34.2)	(26.4-36.3)	(26.0-39.6)
Town/village	(11.3-23.4)	(9.8-19.0)*	(5.0-15.4)	(9.5-18.8)	(6.3-22.3)	(14.5-29.8)	(15.4-31.9)	(10.5-23.3)	(11.5-29.8)	(19.1-38.1)	(21.2-30.7)
Area deprivation
Least deprived	(9.8-16.2)	(13.8-20.8)	(11.0-19.5)	(13.1-19.1)	(14.1-25.7)	(15.1-23.0)	(13.8-22.2)	(16.7-25.3)	(16.0-24.9)	(18.7-30.0)	(18.1-28.3)
Most deprived	(20.3-30.9)	(25.4-36.6)	(16.7-28.5)	(25.3-35.0)	(22.9-37.1)	(28.6-40.9)	(25.8-38.5)	(28.4-42.0)	(30.6-43.9)	(32.2-44.7)	(29.8-42.3)
Household social class
Managerial and Professional	(12.0-21.1)	(13.6-22.4)	(8.0-17.1)*	(12.3-19.8)	(10.5-28.0)	(15.3-26.2)	(15.8-26.2)	(15.4-26.0)	(17.4-28.7)	(19.3-31.7)	(19.2-31.2)
Intermediate	(11.8-24.4)	(12.8-23.4)	(11.2-28.3)	(19.4-32.4)	(23.8-47.5)	(21.6-39.3)	(20.5-37.3)	(15.3-29.4)	(17.3-33.0)	(24.2-42.2)	(23.6-44.6)
Routine and manual	(15.1-24.6)	(21.7-32.1)	(16.0-27.9)	(21.3-29.8)	(17.0-30.3)	(22.4-34.9)	(19.3-30.2)	(25.9-39.6)	(26.5-40.4)	(26.9-41.2)	(19.1-31.7)
Educational status
Full-time education	(18.2-29.2)	(24.8-33.7)	(19.4-31.7)	(23.3-33.2)	(18.9-33.6)	(24.5-36.9)	(22.0-33.2)	(26.1-39.9)	(26.3-39.5)	(31.3-46.2)	(28.9-43.3)
Not in FTE	(11.6-17.9)	(15.0-22.3)	(9.4-16.4)	(14.5-20.3)	(16.3-28.7)	(16.9-25.6)	(15.4-24.4)	(17.7-26.4)	(18.7-28.9)	(18.4-28.4)	(19.2-28.1)
Employment status
Employed	(6.5-12.6)	(9.8-16.2)	(5.7-13.0)	(11.1-16.9)	(11.3-23.5)	(12.8-21.4)	(9.5-18.5)	(10.6-20.2)	(14.1-24.3)	(14.2-24.7)	(13.8-23.0)
Unemployed	(21.5-31.5)	(27.2-36.5)	(20.8-31.2)	(25.1-34.2)	(22.2-35.1)	(26.0-36.8)	(24.6-35.3)	(28.5-39.7)	(28.0-39.6)	(32.4-45.7)	(32.3-45.0)

## Sheet: Table S3
Table S3: Confidence intervals for Table 2, HSE2005-15
	2005	2006	2007	2008	2009	2010	2011	2012	2013	2014	2015
Smoking status
Non-smokers	(18.7-27.5)	(24.0-32.3)	(17.2-26.9)	(23.7-31.1)	(22.7-34.5)	(26.2-36.4)	(22.8-31.9)	(29.0-39.5)	(28.7-38.5)	(30.8-41.3)	(29.7-39.2)
Smokers	(8.6-15.7)	(10.6-17.2)	(7.1-14.5)	(10.5-16.9)	(8.5-20.6)	(11.3-20.4)	(10.6-20.5)	(7.4-15.8)	(10.4-20.3)	(11.7-24.2)	(11.7-21.4)
BMI category
Normal/underweight	(13.6-21.2)	(19.6-27.5)	(14.7-24.2)	(18.2-25.5)	(19.7-32.9)	(20.4-30.6)	(17.1-25.3)	(23.4-34.2)	(22.1-32.7)	(24.5-36.1)	(21.4-32.2)
Overweight/obese	(12.4-22.7)	(18.0-27.3)	(10.1-20.7)	(16.7-25.0)	(12.0-24.7)	(16.5-28.3)	(18.5-32.1)	(15.4-27.5)	(18.2-30.2)	(22.7-35.2)	(23.2-36.5)
Fruit and vegetable consumption portions per day
Five or more	(16.1-25.4)	(19.2-29.3)	(12.9-23.7)	(19.8-29.3)	(21.3-38.8)	(19.9-36.1)	(17.4-29.8)	-	(19.1-32.7)	-	(20.5-33.5)
Three to four	(12.5-22.1)	(18.3-27.6)	(15.3-25.9)	(17.9-26.2)	(14.9-27.8)	(19.9-30.2)	(19.6-30.9)	-	(26.9-39.2)	-	(25.3-39.5)
0-2	(13.5-23.8)	(18.8-28.4)	(11.7-22.1)	(17.9-26.1)	(15.2-28.1)	(20.3-31.9)	(17.3-28.2)	-	(20.6-31.8)	-	(22.1-34.7)
Physical Activity
Low	-	-	-	-	-	-	-	-	(11.3-20.5)	(18.1-29.7)	(17.0-28.3)
Medium	-	-	-	-	-	-	-	-	(19.8-31.7)	(23.0-38.2)	(22.9-38.6)
High	-	-	-	-	-	-	-	-	(34.7-51.4)	(30.6-49.0)	(27.6-42.4)
Health
GHQ score
Zero	(16.5-24.8)	(17.5-24.7)	-	(20.3-27.5)	(15.0-25.7)	(22.5-32.6)	-	(23.5-33.7)	-	(30.6-42.9)	-
One or more (less than optimal)	(10.4-18.7)	(19.2-27.7)	-	(16.5-24.3)	(20.7-34.5)	(17.5-27.6)	-	(17.6-28.7)	-	(17.0-27.1)	-
WEMWBS score
Mid to high wellbeing	-	-	-	-	-	(20.3-28.6)	(18.2-26.3)	(19.7-29.9)	(21.7-30.0)	(25.7-35.8)	(24.1-33.7)
Low wellbeing	-	-	-	-	-	(15.7-31.3)	(16.2-32.8)	(13.8-39.4)	(20.2-41.0)	(20.8-38.7)	(18.5-37.1)
Longstanding illness (LSI)
No longstanding illness	(14.9-21.4)	(19.3-26.6)	(15.8-23.7)	(19.5-25.8)	(17.6-27.5)	(20.4-28.5)	(19.3-27.5)	(22.7-31.6)	(24.1-33.1)	(26.4-36.0)	(25.2-35.0)
Longstanding illness	(14.4-27.3)	(19.8-30.3)	(8.1-19.6)*	(17.9-28.2)	(18.5-41.3)	(24.5-42.3)	(17.6-32.6)	(19.4-35.6)	(19.0-34.8)	(22.3-38.0)	(18.4-33.2)

## Sheet: Table S4
Table S4: Multivariable logistic regression on the odds of being a non-drinker (versus drinker)
	OR1	95% CI	P-value for interaction effect2
Year	1.06569	(1.04-1.09)	na
Age	0.845882	(0.82-0.87)	0.683
Women (ref: Male)	1.30265	(1.14-1.49)	0.608
Two most deprived quintiles (ref: least 3)	1.44927	(1.25-1.68)	0.471
North (ref: South)	0.899741	(0.78-1.04)	0.867
Urban (ref: Town/village)	0.961606	(0.82-1.13)	0.358
Full-time education (ref: not in FTE)	0.445219	(0.36-0.55)	0.72
Managerial professional (ref: Intermediate + Manual)	1.26948	(1.10-1.47)	0.259
Employed (ref: Unemployed)	0.372096	(0.31-0.45)	0.348
Non-smokers (ref: smokers)	1.87533	(1.61-2.19)	0.111
No limiting longstanding illness (ref: LLI)	0.616696	(0.51-0.75)	0.076
1 Fully-adjusted for all variables shown in the model
2 Age and Sex adjusted
